# Supplementary material for: Continual-Learning-Enhanced CNN–Transformer Framework for Real-Time Motor-Imagery BCI in Virtual Environments
Source: Bioengineering (Basel). 2026 May 6;13(5):536. doi: 10.3390/bioengineering13050536 (PMC13203728; doi:10.3390/bioengineering13050536)
Supplement: Supplementary file 1 [file bioengineering-13-00536-s001.zip]

Archive with 1 entries (1 files):
- bioengineering-4096622-supplementary.pdf
